# Supplementary material for: Application of Aptamer–Carbon Surfaces for Electrochemical Label-Free Detection of Vancomycin
Source: Biosensors (Basel). 2026 Jun 24;16(7):353. doi: 10.3390/bios16070353 (PMC13407390; doi:10.3390/bios16070353)
Supplement: Supplementary file 1 [file biosensors-16-00353-s001.zip]

Archive with 1 entries (1 files):
- biosensors-4346563-supplementary.pdf
